# Supplementary material for: Development of Dried Blood Spot Proficiency Testing Materials for Newborn Screening of Lysosomal Diseases Using Recombinant Enzymes
Source: Int J Neonatal Screen. 2026 Jun 9;12(2):40. doi: 10.3390/ijns12020040 (PMC13299422; doi:10.3390/ijns12020040)
Supplement: Supplementary file 1 [file IJNS-12-00040-s001.zip]

Archive with 1 entries (1 files):
- IJNS-4282539-supplementary.pdf
